# Supplementary material for: Serotonergic Signaling Rewired: A Lipid Raft-Controlled Model of Synaptic Transmission Grounded in the Fundamental Parameters of Biological Systems
Source: Life (Basel). 2026 Jan 13;16(1):118. doi: 10.3390/life16010118 (PMC12842897; doi:10.3390/life16010118)
Supplement: Supplementary file 1 [file life-16-00118-s001.zip]

Archive with 1 entries (1 files):
- life-4083356-supplementary.pdf
